# Supplementary material for: Multiscale Computer Modeling of Spreading Depolarization in Brain Slices
Source: eNeuro. 2022 Aug 18;9(4):ENEURO.0082-22.2022. doi: 10.1523/ENEURO.0082-22.2022 (PMC9410770; doi:10.1523/ENEURO.0082-22.2022)
Supplement: Extended Data 1 — Simulation code: our tissue-scale model of SD in brain slices is available on GitHub. We used the NEURON simulator reaction-diffusion framework to implement embed thousands of neurons (based on the model from Wei et al., 2014) in the extracellular space of a brain slice, which is itself embedded in an bath solution. We initiated SD in the slice by elevating extracellular K+ in a spherical region at the center of the slice. The effects of hypoxia and propionate on the slice were modeled by appropriate changes to the volume fraction and tortuosity of the extracellular space and oxygen/chloride concentrations. Users need to install NEURON, and we recommend using MPI to parallelize simulations. Download Extended Data 1, ZIP file. [file enu-eN-NWR-0082-22-s02.zip › SDinSlice-main/SpatialModelNetpyne/analysis.py]

import numpy as np
from matplotlib import pyplot as plt 
import os
from scipy.signal import find_peaks 
import pickle
import imageio

def rasterPlot(datadir, center = [125, -450, 125], uniform=True, figname='raster.png', orderBy='y', position='center'):
    files = os.listdir(datadir)
    mem_files = [file for file in files if (file.startswith(position + 'membrane'))]
    raster = {}
    for file in mem_files:
        with open(os.path.join(datadir,file), 'rb') as fileObj:
            data = pickle.load(fileObj)
        for v, pos, pop in zip(data[0], data[1], data[2]):
            pks, _ = find_peaks(v.as_numpy(), 0)
            if len(pks):
                if uniform:
                    r = ((pos[0]-center[0])**2 + (pos[1]-center[1])**2 + (pos[2]-center[2])**2)**(0.5)
                else:
                    r = (pos[0]**2 + pos[1]**2)**(0.5)
                if orderBy == 'y':
                    raster[pos[1]] = {'t': [data[3][ind] for ind in pks],
                        'pop' : pop}
                elif orderBy == 'x':
                    raster[pos[0]] = {'t': [data[3][ind] for ind in pks],
                        'pop' : pop}
                elif orderBy == 'z':
                    raster[pos[3]] = {'t': [data[3][ind] for ind in pks],
                        'pop' : pop}
                elif orderBy == 'r':
                    raster[r] = {'t': [data[3][ind] for ind in pks],
                        'pop' : pop}
                else:
                    print("Invalid oderBy. Using y")
                    raster[pos[1]] = {'t': [data[3][ind] for ind in pks],
                        'pop' : pop}
    pops = np.array(['E2', 'I2', 'E4', 'I4', 'E5', 'I5'])
    cols = ['blue', 'red', 'yellow', 'purple', 'green', 'black']
    for key in raster.keys():
        c = cols[np.argwhere(pops==raster[key]['pop'])[0][0]]
        plt.plot(np.divide(raster[key]['t'],1000), [key for i in range(len(raster[key]['t']))], '.', color=c)
    plt.savefig(figname)

def allSpeciesMov(datadir, outpath, vmins, vmaxes, figname, condition='Perfused', dur=10, extent=None, includeSpks=False):
    """"Generates an mp4 video with heatmaps for K+, Cl-, Na+, and O2 overlaid with spiking data"""
    try:
        os.mkdir(outpath)
    except:
        pass
    plt.ioff()
    specs = ['k', 'cl', 'na', 'o2']
    k_files = [specs[0]+'_'+str(i)+'.npy' for i in range(int(dur*1000)) if (i%100)==0]    
    cl_files = [specs[1]+'_'+str(i)+'.npy' for i in range(int(dur*1000)) if (i%100)==0]    
    na_files = [specs[2]+'_'+str(i)+'.npy' for i in range(int(dur*1000)) if (i%100)==0]    
    o2_files = [specs[3]+'_'+str(i)+'.npy' for i in range(int(dur*1000)) if (i%100)==0]    
    for k_file, cl_file, na_file, o2_file in zip(k_files, cl_files, na_files, o2_files):
        t = int(k_file.split('.')[0].split('_')[1])
        ttl = 't = ' + str(float(k_file.split('.')[0].split('_')[1]) / 1000) + ' s'
        fig = plt.figure(figsize=(12,7.6))
        fig.text(.45, 0.825, ttl, fontsize=20)
        fig.text(0.45, 0.9, condition, fontsize=20)
        if includeSpks:
            posBySpkTime = xyOfSpikeTime(datadir)
            spkTimes = [key for key in posBySpkTime if (t-50 < key <= t+50)]
        ## K+ plot
        ax1 = fig.add_subplot(141)
        data = np.load(datadir+k_file)
        im = plt.imshow(np.transpose(data.mean(2)), vmin=vmins[0], vmax=vmaxes[0], interpolation='nearest', origin='lower', extent=extent)
        plt.colorbar(im, fraction=0.046, pad=0.04)
        if includeSpks:
            if len(spkTimes):
                for spkTime in spkTimes:
                    plt.plot(posBySpkTime[spkTime]['x'], posBySpkTime[spkTime]['y'], 'w*')
        plt.title(r'[K$^+$]$_{ECS}$ ', fontsize=20)
        ## Cl plot
        ax2 = fig.add_subplot(142)
        data = np.load(datadir+cl_file)
        im = plt.imshow(np.transpose(data.mean(2)), vmin=vmins[1], vmax=vmaxes[1], interpolation='nearest', origin='lower', extent=extent)
        plt.colorbar(im, fraction=0.046, pad=0.04)
        if includeSpks:
            if len(spkTimes):
                for spkTime in spkTimes:
                    plt.plot(posBySpkTime[spkTime]['x'], posBySpkTime[spkTime]['y'], 'w*')
        plt.title(r'[Cl$^-$]$_{ECS}$ ', fontsize=20)
        ## Na plot
        ax3 = fig.add_subplot(143)
        data = np.load(datadir+na_file)
        im = plt.imshow(np.transpose(data.mean(2)), vmin=vmins[2], vmax=vmaxes[2], interpolation='nearest', origin='lower', extent=extent)
        plt.colorbar(im, fraction=0.046, pad=0.04)
        if includeSpks:
            if len(spkTimes):
                for spkTime in spkTimes:
                    plt.plot(posBySpkTime[spkTime]['x'], posBySpkTime[spkTime]['y'], 'w*')
        plt.title(r'[Na$^+$]$_{ECS}$ ', fontsize=20)
        ## O2 plot 
        ax4 = fig.add_subplot(144)
        data = np.load(datadir+o2_file)
        im = plt.imshow(np.transpose(data.mean(2)), vmin=vmins[3], vmax=vmaxes[3], interpolation='nearest', origin='lower', extent=extent)
        plt.colorbar(im, fraction=0.046, pad=0.04)
        if includeSpks:
            if len(spkTimes):
                for spkTime in spkTimes:
                    plt.plot(posBySpkTime[spkTime]['x'], posBySpkTime[spkTime]['y'], 'w*')
        plt.title(r'[O$_2$]$_{ECS}$ ', fontsize=20)
        plt.tight_layout()
        
        # plt.tight_layout()
        fig.savefig(outpath + k_file[:-4] + '.png')
        plt.close()
    times = []
    filenames = os.listdir(path=outpath)
    for file in filenames: 
        times.append(float(file.split('_')[-1].split('.')[0])) 
    inds = np.argsort(times)
    filenames_sort = [filenames[i] for i in inds]
    imagesc = []
    for filename in filenames_sort: 
        imagesc.append(imageio.imread(outpath+filename)) 
    imageio.mimsave(figname, imagesc)

def xyOfSpikeTime(datadir):
    pass

def plotMemV(datadir, position='center'):
    try:
        os.mkdir(datadir + 'vmembs/')
    except:
        pass
    plt.ioff()
    files = os.listdir(datadir)
    count = 0
    mem_files = [file for file in files if (file.startswith(position + 'membrane'))]
    for file in mem_files:
        with open(os.path.join(datadir,file), 'rb') as fileObj:
            data = pickle.load(fileObj)
        for v, pos, pop in zip(data[0], data[1], data[2]):
            plt.figure()
            plt.plot(v)
            plt.title(pop)
            plt.savefig(datadir + 'vmembs/' + pop + '_' + str(count) + '.png')
            count = count + 1
            plt.close()

def compareKwaves(dirs, labels, legendTitle, colors=None, trimDict=None, sbplt=None, figname=None):
    """plots K+ wave trajectories from sims stored in list of folders dirs"""
    # plt.figure(figsize=(10,6))
    for d, l, c in zip(dirs, labels, colors):
        f = open(d + 'wave_progress.txt', 'r')
        times = []
        wave_pos = []
        for line in f.readlines():
            times.append(float(line.split()[0]))
            wave_pos.append(float(line.split()[-2]))
        f.close()
        if sbplt:
            plt.subplot(sbplt)
        if trimDict:
            if d in trimDict.keys():
                plt.plot(np.divide(times,1000)[:trimDict[d]], wave_pos[:trimDict[d]], label=l, linewidth=5, color=c)
            else:
                plt.plot(np.divide(times,1000), wave_pos, label=l, linewidth=5, color=c)
        else:
            if colors:
                plt.plot(np.divide(times,1000), wave_pos, label=l, linewidth=5, color=c)
            else:
                plt.plot(np.divide(times,1000), wave_pos, label=l, linewidth=5)
    # legend = plt.legend(title=legendTitle, fontsize=12)#, bbox_to_anchor=(-0.2, 1.05))
    legend = plt.legend(fontsize=12, loc='upper left')#, bbox_to_anchor=(-0.2, 1.05))
    # plt.setp(legend.get_title(), fontsize=14)
    plt.ylabel('K$^+$ Wave Position ($\mu$m)', fontsize=16)
    plt.xlabel('Time (s)', fontsize=16)
    plt.xticks(fontsize=14)
    plt.yticks(fontsize=14)
    if figname:
        plt.savefig(figname)

def traceExamples(datadir, figname, iss=[0, 7, 15], recNum=None):
    """Function for plotting Vmemb, as well as ion and o2 concentration, for selected (iss) recorded
    neurons"""
    if recNum:
        filename = 'recs' + str(recNum) + '.pkl'
    else:
        filename = 'recs.pkl'
        
    with open(datadir+filename, 'rb') as fileObj:
        data = pickle.load(fileObj)
    # fig = plt.figure(figsize=(18,9))
    fig, axs = plt.subplots(2,4)
    fig.set_figheight(9)
    fig.set_figwidth(18)
    for i in iss:
        l = r'%s $\mu$m' % str(np.round((data['pos'][i][0] ** 2 + data['pos'][i][1] ** 2 + data['pos'][i][2] ** 2)**(0.5),1))
        axs[0][0].plot(np.divide(data['t'],1000), data['v'][i], label=l)
        axs[1][0].plot(np.divide(data['t'],1000), data['o2'][i])
        axs[0][1].plot(np.divide(data['t'],1000), data['ki'][i])
        axs[1][1].plot(np.divide(data['t'],1000), data['ko'][i])
        axs[0][2].plot(np.divide(data['t'],1000), data['nai'][i])
        axs[1][2].plot(np.divide(data['t'],1000), data['nao'][i])
        axs[0][3].plot(np.divide(data['t'],1000), data['cli'][i])
        axs[1][3].plot(np.divide(data['t'],1000), data['clo'][i])
    
    leg = axs[0][0].legend(title='Radial Position', fontsize=11, bbox_to_anchor=(-0.275, 1.05))
    plt.setp(leg.get_title(), fontsize=15)
    axs[0][0].set_ylabel('Membrane Potential (mV)', fontsize=16)
    plt.setp(axs[0][0].get_xticklabels(), fontsize=14)
    plt.setp(axs[0][0].get_yticklabels(), fontsize=14)
    axs[0][0].text(-0.15, 1.0, 'A)', transform=axs[0][0].transAxes,
        fontsize=16, fontweight='bold', va='top', ha='right')

    axs[1][0].set_ylabel(r'Extracellular [O$_{2}$] (mM)', fontsize=16)
    plt.setp(axs[1][0].get_xticklabels(), fontsize=14)
    plt.setp(axs[1][0].get_yticklabels(), fontsize=14)
    axs[1][0].text(-0.15, 1., 'E)', transform=axs[1][0].transAxes,
        fontsize=16, fontweight='bold', va='top', ha='right')
    
    axs[0][1].set_ylabel(r'Intracellular [K$^{+}$] (mM)', fontsize=16)
    plt.setp(axs[0][1].get_xticklabels(), fontsize=14)
    plt.setp(axs[0][1].get_yticklabels(), fontsize=14)
    axs[0][1].text(-0.15, 1., 'B)', transform=axs[0][1].transAxes,
        fontsize=18, fontweight='bold', va='top', ha='right')
    
    axs[1][1].set_ylabel(r'Extracellular [K$^{+}$] (mM)', fontsize=16)
    plt.setp(axs[1][1].get_xticklabels(), fontsize=14)
    plt.setp(axs[1][1].get_yticklabels(), fontsize=14)
    axs[1][1].text(-0.15, 1.0, 'F)', transform=axs[1][1].transAxes,
      fontsize=18, fontweight='bold', va='top', ha='right')
    
    axs[0][2].set_ylabel(r'Intracellular [Na$^{+}$] (mM)', fontsize=16)
    plt.setp(axs[0][2].get_xticklabels(), fontsize=14)
    plt.setp(axs[0][2].get_yticklabels(), fontsize=14)
    axs[0][2].text(-0.15, 1.0, 'C)', transform=axs[0][2].transAxes,
      fontsize=18, fontweight='bold', va='top', ha='right')

    axs[1][2].set_ylabel(r'Extracellular [Na$^{+}$] (mM)', fontsize=16)
    plt.setp(axs[1][2].get_xticklabels(), fontsize=14)
    plt.setp(axs[1][2].get_yticklabels(), fontsize=14)
    axs[1][2].text(-0.15, 1.0, 'G)', transform=axs[1][2].transAxes,
      fontsize=18, fontweight='bold', va='top', ha='right')
    
    axs[0][3].set_ylabel(r'Intracellular [Cl$^{-}$] (mM)', fontsize=16)
    plt.setp(axs[0][3].get_xticklabels(), fontsize=14)
    plt.setp(axs[0][3].get_yticklabels(), fontsize=14)
    axs[0][3].text(-0.15, 1.0, 'D)', transform=axs[0][3].transAxes,
      fontsize=18, fontweight='bold', va='top', ha='right')
    
    axs[1][3].set_ylabel(r'Extracellular [Cl$^{-}$] (mM)', fontsize=16)
    plt.setp(axs[1][3].get_xticklabels(), fontsize=14)
    plt.setp(axs[1][3].get_yticklabels(), fontsize=14)
    axs[1][3].text(-0.15, 1.0, 'H)', transform=axs[1][3].transAxes,
      fontsize=18, fontweight='bold', va='top', ha='right')

    fig.text(0.55, 0.01, 'Time (s)', fontsize=16)
    plt.tight_layout()
    plt.savefig(figname)
