# Supplementary material for: Multiscale Computer Modeling of Spreading Depolarization in Brain Slices
Source: eNeuro. 2022 Aug 18;9(4):ENEURO.0082-22.2022. doi: 10.1523/ENEURO.0082-22.2022 (PMC9410770; doi:10.1523/ENEURO.0082-22.2022)
Supplement: Extended Data 1 — Simulation code: our tissue-scale model of SD in brain slices is available on GitHub. We used the NEURON simulator reaction-diffusion framework to implement embed thousands of neurons (based on the model from Wei et al., 2014) in the extracellular space of a brain slice, which is itself embedded in an bath solution. We initiated SD in the slice by elevating extracellular K+ in a spherical region at the center of the slice. The effects of hypoxia and propionate on the slice were modeled by appropriate changes to the volume fraction and tortuosity of the extracellular space and oxygen/chloride concentrations. Users need to install NEURON, and we recommend using MPI to parallelize simulations. Download Extended Data 1, ZIP file. [file enu-eN-NWR-0082-22-s02.zip › SDinSlice-main/SpatialModelNetpyne/init_slice.py]

from netpyne import sim
from netParams_slice import netParams
from cfg_slice import cfg
import numpy as np
import os 
import sys
import pickle
from neuron import h 
import random 
from matplotlib import pyplot as plt 

# Instantiate network 
sim.initialize(netParams, cfg)  # create network object and set cfg and net params
sim.net.createPops()                  # instantiate network populations
sim.net.createCells()                 # instantiate network cells based on defined populations
sim.net.connectCells()                # create connections between cells based on params
sim.net.addStims()                    # add external stimulation to cells (IClamps etc)
sim.net.addRxD(nthreads=6)    # add reaction-diffusion (RxD)
# sim.setupRecording()             # setup variables to record for each cell (spikes, V traces, etc)
# sim.simulate()

# Additional sim setup 
## parallel context 
pc = h.ParallelContext()
pcid = pc.id()
nhost = pc.nhost()
pc.timeout(0)
pc.set_maxstep(100) # required when using multiple processes

random.seed(pcid+120194)
all_secs = [sec for sec in h.allsec()]
cells_per_node = len(all_secs)
rec_inds = random.sample(range(cells_per_node), int(cfg.nRec / nhost))
rec_cells = [h.Vector().record(all_secs[ind](0.5)._ref_v) for ind in rec_inds]
pos = [[all_secs[ind].x3d(0), all_secs[ind].y3d(0), all_secs[ind].z3d(0)] for ind in rec_inds]
pops = [str(all_secs[ind]).split('.')[1].split('s')[0] for ind in rec_inds]

## only single core stuff
if pcid == 0:
    ## create output dir 
    if not os.path.exists(cfg.filename):
        try:
            os.makedirs(cfg.filename)
        except:
            print("Unable to create the directory %r for the data and figures"
                % cfg.filename)
            os._exit(1)

    ## set variables for ecs concentrations 
    k_ecs = sim.net.rxd['species']['k']['hObj'][sim.net.rxd['regions']['ecs']['hObj']]
    na_ecs = sim.net.rxd['species']['na']['hObj'][sim.net.rxd['regions']['ecs']['hObj']]
    cl_ecs = sim.net.rxd['species']['k']['hObj'][sim.net.rxd['regions']['ecs']['hObj']]
    o2_ecs = sim.net.rxd['species']['o2_extracellular']['hObj'][sim.net.rxd['regions']['ecs_o2']['hObj']]

    ## manually record from cells according to distance from the center of the slice
    cell_positions = [((sec.x3d(0)-cfg.sizeX/2.0)**2 + (sec.y3d(0)+cfg.sizeY/2.0)**2 + (sec.z3d(0)-cfg.sizeZ/2.0)**2)**(0.5) for sec in h.allsec()]
    t = h.Vector().record(h._ref_t)
    soma_v = []
    soma_ki = []
    soma_nai = []
    soma_cli = []
    soma_nao = []
    soma_ko = []
    soma_clo = []
    soma_o2 = []
    rpos = []
    cell_type = []
    for i in range(int(cfg.sizeX//10)):
        for r, soma in zip(cell_positions, h.allsec()):
            if (10.0*i-2.5) < r < (10.0*i+2.5):
                print(i,r)
                rpos.append((soma.x3d(0)-cfg.sizeX/2, soma.y3d(0)+cfg.sizeY/2, soma.z3d(0)-cfg.sizeZ/2))
                cell_type.append(soma.name().split('.')[1].split('s')[0])
                soma_v.append(h.Vector().record(soma(0.5)._ref_v))
                soma_nai.append(h.Vector().record(soma(0.5)._ref_nai))
                soma_ki.append(h.Vector().record(soma(0.5)._ref_ki))
                soma_cli.append(h.Vector().record(soma(0.5)._ref_cli))
                soma_nao.append(h.Vector().record(soma(0.5)._ref_nao))
                soma_ko.append(h.Vector().record(soma(0.5)._ref_ko))
                soma_clo.append(h.Vector().record(soma(0.5)._ref_clo))
                soma_o2.append(h.Vector().record(o2_ecs.node_by_location(soma.x3d(0),soma.y3d(0),soma.z3d(0))._ref_concentration))
                break

    recs = {'v':soma_v, 'ki':soma_ki, 'nai':soma_nai, 'cli':soma_cli,
            't':t,      'ko':soma_ko, 'nao':soma_nao, 'clo':soma_clo,
            'pos':rpos, 'o2':soma_o2, 'rad':cell_positions, 
            'cell_type' : cell_type}

def saveconc():
    np.save(os.path.join(cfg.filename,"k_%i.npy" % int(h.t)), k_ecs.states3d)
    np.save(os.path.join(cfg.filename,"na_%i.npy" % int(h.t)), na_ecs.states3d)
    np.save(os.path.join(cfg.filename,"cl_%i.npy" % int(h.t)), cl_ecs.states3d)
    np.save(os.path.join(cfg.filename,'o2_%i.npy' % int(h.t)), o2_ecs.states3d)

def progress_bar(tstop, size=40):
    """ report progress of the simulation """
    prog = h.t/float(tstop)
    fill = int(size*prog)
    empt = size - fill
    progress = '#' * fill + '-' * empt
    sys.stdout.write('[%s] %2.1f%% %6.1fms of %6.1fms\r' % (progress, 100*prog, h.t, tstop))
    sys.stdout.flush()

def run(tstop):
    """ Run the simulations saving figures every 100ms and recording the wave progression every time step"""
    if pcid == 0:
        # record the wave progress (shown in figure 2)
        name = ''
        fout = open(os.path.join(cfg.filename,'wave_progress%s.txt' % name),'a')
    last_print = 0
    time = []
    saveint = 100

    while h.t < tstop:
        time.append(h.t)
        if int(h.t) % saveint == 0:
            # plot extracellular concentrations averaged over depth every 100ms 
            if pcid == 0:
                saveconc()

        if pcid == 0: progress_bar(tstop)
        pc.psolve(pc.t(0)+h.dt)  # run the simulation for 1 time step

        # h.fadvance()
        # determine the furthest distance from the origin where
        # extracellular potassium exceeds cfg.Kceil (dist)
        # And the shortest distance from the origin where the extracellular
        # extracellular potassium is below cfg.Kceil (dist1)
        if pcid == 0 and h.t - last_print > 1.0:
            last_print = h.t
            dist = 0
            dist1 = 1e9
            for nd in sim.net.rxd.species['k']['hObj'].nodes:
                if str(nd.region).split('(')[0] == 'Extracellular':
                    r = ((nd.x3d-cfg.sizeX/2.0)**2+(nd.y3d+cfg.sizeY/2.0)**2+(nd.z3d-cfg.sizeZ/2.0)**2)**0.5
                    if nd.concentration>cfg.Kceil and r > dist:
                        dist = r
                    if nd.concentration<=cfg.Kceil and r < dist1:
                        dist1 = r
            fout.write("%g\t%g\t%g\n" %(h.t, dist, dist1))
            fout.flush()

    if pcid == 0:
        progress_bar(tstop)
        fout.close()
        with open(os.path.join(cfg.filename,"recs.pkl"),'wb') as fout:
            pickle.dump(recs,fout)
        print("\nSimulation complete. Plotting membrane potentials")

    with open(os.path.join(cfg.filename,"centermembrane_potential_%i.pkl" % pcid),'wb') as pout:
        pickle.dump([rec_cells, pos, pops, time], pout)

    pc.barrier()    # wait for all processes to save

h.load_file('stdrun.hoc')
h.finitialize(cfg.hParams['v_init'])
h.celsius = cfg.hParams['celsius']
h.dt = cfg.dt

run(cfg.duration)

# sim.analyze()  

## basic plotting
if pcid == 0:
    from analysis import traceExamples, compareKwaves
    traceExamples(cfg.filename, cfg.filename + 'traces.png', iss=[0,4,8,12,13])
    plt.close()
    compareKwaves([cfg.filename], [cfg.ox], 'Condition', colors=['r'], figname=cfg.filename+'kwave.png')

pc.barrier()
h.quit()

# from matplotlib import pyplot as plt 
# 
# # plt.ion()
# h.load_file('stdrun.hoc')
# h.fadvance()
# plt.imshow(sim.net.rxd['species']['k']['hObj'][sim.net.rxd['regions']['ecs']['hObj']].states3d.mean(2), vmax=40, vmin=3.5, origin='lower')

# v0.00 - requires custum run function, not using sim.analyze(), sim.setupRecording(), or sim.simulate()  
# v0.01 - add in membrane potential recordings as in SpatialModel.py
