# Supplementary material for: Multiscale Computer Modeling of Spreading Depolarization in Brain Slices
Source: eNeuro. 2022 Aug 18;9(4):ENEURO.0082-22.2022. doi: 10.1523/ENEURO.0082-22.2022 (PMC9410770; doi:10.1523/ENEURO.0082-22.2022)
Supplement: Extended Data 1 — Simulation code: our tissue-scale model of SD in brain slices is available on GitHub. We used the NEURON simulator reaction-diffusion framework to implement embed thousands of neurons (based on the model from Wei et al., 2014) in the extracellular space of a brain slice, which is itself embedded in an bath solution. We initiated SD in the slice by elevating extracellular K+ in a spherical region at the center of the slice. The effects of hypoxia and propionate on the slice were modeled by appropriate changes to the volume fraction and tortuosity of the extracellular space and oxygen/chloride concentrations. Users need to install NEURON, and we recommend using MPI to parallelize simulations. Download Extended Data 1, ZIP file. [file enu-eN-NWR-0082-22-s02.zip › SDinSlice-main/SpatialModelNetpyne/netParams_slice.py]

from netpyne import specs

from cfg_slice import cfg

#------------------------------------------------------------------------------
#
# NETWORK PARAMETERS
#
#------------------------------------------------------------------------------

netParams = specs.NetParams()  # object of class NetParams to store the network parameters

netParams.sizeX = cfg.sizeX# - 2*cfg.somaR # x-dimension (horizontal length) size in um
netParams.sizeY = cfg.sizeY# - 2*cfg.somaR # y-dimension (vertical height or cortical depth) size in um
netParams.sizeZ = cfg.sizeZ# - 2*cfg.somaR # z-dimension (horizontal length) size in um
netParams.propVelocity = 100.0     # propagation velocity (um/ms)
netParams.probLengthConst = 150.0  # length constant for conn probability (um)

#------------------------------------------------------------------------------
## Population parameters
netParams.popParams['E'] = {'cellType': 'E', 'numCells': cfg.Ncell, 
    'xRange': [0.0, cfg.sizeX], 
    'yRange': [2 *cfg.somaR, cfg.sizeY - 2 *cfg.somaR],
    'zRange': [0.0, cfg.sizeZ], 'cellModel': 'rxdE'}

#------------------------------------------------------------------------------
## Cell property rules
Erule = netParams.importCellParams(label='Erule', fileName='Neuron.py', 
                conds={'cellType' : 'E', 'cellModel' : 'rxdE'}, cellName='ENeuron')
netParams.cellParams['Erule'] = Erule      

#------------------------------------------------------------------------------
## RxD params

### constants
from neuron.units import sec, mM
import math 

e_charge =  1.60217662e-19
scale = 1e-14/e_charge
alpha = 5.3
constants = {'e_charge' : e_charge,
            'scale' : scale,
            'gnabar' : (30/1000) * scale,     # molecules/um2 ms mV ,
            'gnabar_l' : (0.0247/1000) * scale,
            'gkbar' : (25/1000) * scale,
            'gkbar_l' : (0.05/1000) * scale,
            'gclbar_l' : (0.1/1000) * scale,
            'ukcc2' : 0.3 * mM/sec ,
            'unkcc1' : 0.1 * mM/sec ,
            'alpha' : alpha,
            'epsilon_k_max' : 0.25/sec,
            'epsilon_o2' : 0.17/sec,
            'vtau' : 1/250.0,
            'g_gliamax' : 5 * mM/sec,
            'beta0' : 7.0,
            'avo' : 6.0221409*(10**23),
            'p_max' : 0.8, # * mM/sec,
            'nao_initial' : 144.0,
            'nai_initial' : 18.0,
            'gnai_initial' : 18.0,
            'gki_initial' : 80.0,
            'ko_initial' : 3.5,
            'ki_initial' : 140.0,
            'clo_initial' : 130.0,
            'cli_initial' : 6.0,
            'o2_bath' : cfg.o2_bath,
            'v_initial' : -70.0,
            'r0' : 100.0, 
            'k0' : 70.0}

#sodium activation 'm'
alpha_m = "(0.32 * (rxd.v + 54.0))/(1.0 - rxd.rxdmath.exp(-(rxd.v + 54.0)/4.0))"
beta_m = "(0.28 * (rxd.v + 27.0))/(rxd.rxdmath.exp((rxd.v + 27.0)/5.0) - 1.0)"
alpha_m0 =(0.32 * (constants['v_initial'] + 54.0))/(1.0 - math.exp(-(constants['v_initial'] + 54)/4.0))
beta_m0 = (0.28 * (constants['v_initial'] + 27.0))/(math.exp((constants['v_initial'] + 27.0)/5.0) - 1.0)
m_initial = alpha_m0/(beta_m0 + 1.0)

#sodium inactivation 'h'
alpha_h = "0.128 * rxd.rxdmath.exp(-(rxd.v + 50.0)/18.0)"
beta_h = "4.0/(1.0 + rxd.rxdmath.exp(-(rxd.v + 27.0)/5.0))"
alpha_h0 = 0.128 * math.exp(-(constants['v_initial'] + 50.0)/18.0)
beta_h0 = 4.0/(1.0 + math.exp(-(constants['v_initial'] + 27.0)/5.0))
h_initial = alpha_h0/(beta_h0 + 1.0)

#potassium activation 'n'
alpha_n = "(0.032 * (rxd.v + 52.0))/(1.0 - rxd.rxdmath.exp(-(rxd.v + 52.0)/5.0))"
beta_n = "0.5 * rxd.rxdmath.exp(-(rxd.v + 57.0)/40.0)"
alpha_n0 = (0.032 * (constants['v_initial'] + 52.0))/(1.0 - math.exp(-(constants['v_initial'] + 52.0)/5.0))
beta_n0 = 0.5 * math.exp(-(constants['v_initial'] + 57.0)/40.0)
n_initial = alpha_n0/(beta_n0 + 1.0)

netParams.rxdParams['constants'] = constants

### regions
regions = {}

#### ecs dimensions 
# margin = cfg.somaR
x = [0, cfg.sizeX]
y = [-cfg.sizeY, 0]
z = [0, cfg.sizeZ]

regions['ecs'] = {'extracellular' : True, 'xlo' : x[0],
                                          'xhi' : x[1],
                                          'ylo' : y[0],
                                          'yhi' : y[1],
                                          'zlo' : z[0],
                                          'zhi' : z[1],
                                          'dx' : 25,
                                          'volume_fraction' : cfg.alpha_ecs,
                                          'tortuosity' : cfg.tort_ecs}

regions['ecs_o2'] = {'extracellular' : True, 'xlo' : x[0],
                                            'xhi' : x[1],
                                            'ylo' : y[0],
                                            'yhi' : y[1],
                                            'zlo' : z[0],
                                            'zhi' : z[1],
                                            'dx' : 25,
                                            'volume_fraction' : 1.0,
                                            'tortuosity' : 1.0}
                                          
regions['cyt'] = {'cells': 'all', 'secs': 'all', 'nrn_region': 'i', 
                'geometry': {'class': 'FractionalVolume', 
                'args': {'volume_fraction': cfg.cyt_fraction, 'surface_fraction': 1}}}

regions['mem'] = {'cells' : 'all', 'secs' : 'all', 'nrn_region' : None, 'geometry' : 'membrane'}

netParams.rxdParams['regions'] = regions

### species 
species = {}

k_init_str = 'ki_initial if isinstance(node, rxd.node.Node1D) else (%f if ((node.x3d - %f/2)**2+(node.y3d + %f/2)**2+(node.z3d - %f/2)**2 <= %f**2) else ko_initial)' % (cfg.k0, cfg.sizeX, cfg.sizeY, cfg.sizeZ, cfg.r0)
species['k'] = {'regions' : ['cyt', 'mem', 'ecs'], 'd' : 2.62, 'charge' : 1,
                'initial' : k_init_str,
                'ecs_boundary_conditions' : constants['ko_initial'], 'name' : 'k'}

species['na'] = {'regions' : ['cyt', 'mem', 'ecs'], 'd' : 1.78, 'charge' : 1,
                'initial' : 'nai_initial if isinstance(node, rxd.node.Node1D) else nao_initial',
                'ecs_boundary_conditions': constants['nao_initial'], 'name' : 'na'}

species['cl'] = {'regions' : ['cyt', 'mem', 'ecs'], 'd' : 2.1, 'charge' : -1,
                'initial' : 'cli_initial if isinstance(node, rxd.node.Node1D) else clo_initial',
                'ecs_boundary_conditions' : constants['clo_initial'], 'name' : 'cl'}

species['o2_extracellular'] = {'regions' : ['ecs_o2'], 'd' : 3.3, 'initial' : constants['o2_bath'],
                'ecs_boundary_conditions' : constants['o2_bath'], 'name' : 'o2'}

netParams.rxdParams['species'] = species

### parameters
params = {}
params['dump'] = {'regions' : ['cyt', 'ecs', 'ecs_o2'], 'name' : 'dump'}

params['ecsbc'] = {'regions' : ['ecs', 'ecs_o2'], 'name' : 'ecsbc', 'value' :
    '1 if (abs(node.x3d - ecs._xlo) < ecs._dx[0] or abs(node.x3d - ecs._xhi) < ecs._dx[0] or abs(node.y3d - ecs._ylo) < ecs._dx[1] or abs(node.y3d - ecs._yhi) < ecs._dx[1] or abs(node.z3d - ecs._zlo) < ecs._dx[2] or abs(node.z3d - ecs._zhi) < ecs._dx[2]) else 0'}

netParams.rxdParams['parameters'] = params

### states
netParams.rxdParams['states'] = {'vol_ratio' : {'regions' : ['cyt', 'ecs'], 'initial' : 1.0, 'name': 'volume'}, 
                                'mgate' : {'regions' : ['cyt', 'mem'], 'initial' : m_initial, 'name' : 'mgate'},
                                'hgate' : {'regions' : ['cyt', 'mem'], 'initial' : h_initial, 'name' : 'hgate'},
                                'ngate' : {'regions' : ['cyt', 'mem'], 'initial' : n_initial, 'name' : 'ngate'}}

### reactions
gna = "gnabar*mgate**3*hgate"
gk = "gkbar*ngate**4"
fko = "1.0 / (1.0 + rxd.rxdmath.exp(16.0 - k[ecs] / vol_ratio[ecs]))"
nkcc1A = "rxd.rxdmath.log((k[cyt] * cl[cyt] / vol_ratio[cyt]**2) / (k[ecs] * cl[ecs] / vol_ratio[ecs]**2))"
nkcc1B = "rxd.rxdmath.log((na[cyt] * cl[cyt] / vol_ratio[cyt]**2) / (na[ecs] * cl[ecs] / vol_ratio[ecs]**2))"
nkcc1 = "unkcc1 * (%s) * (%s+%s)" % (fko, nkcc1A, nkcc1B)
kcc2 = "ukcc2 * rxd.rxdmath.log((k[cyt] * cl[cyt] * vol_ratio[cyt]**2) / (k[ecs] * cl[ecs] * vol_ratio[ecs]**2))"

#Nerst equation - reversal potentials
ena = "26.64 * rxd.rxdmath.log(na[ecs]*vol_ratio[cyt]/(na[cyt]*vol_ratio[ecs]))"
ek = "26.64 * rxd.rxdmath.log(k[ecs]*vol_ratio[cyt]/(k[cyt]*vol_ratio[ecs]))"
ecl = "26.64 * rxd.rxdmath.log(cl[cyt]*vol_ratio[ecs]/(cl[ecs]*vol_ratio[cyt]))"

o2ecs = "o2_extracellular[ecs_o2]"
o2switch = "(1.0 + rxd.rxdmath.tanh(1e4 * (%s - 5e-4))) / 2.0" % (o2ecs)
p = "%s * p_max / (1.0 + rxd.rxdmath.exp((20.0 - (%s/vol_ratio[ecs]) * alpha)/3.0))" % (o2switch, o2ecs)
pumpA = "(%s / (1.0 + rxd.rxdmath.exp((25.0 - na[cyt] / vol_ratio[cyt])/3.0)))" % (p)
pumpB = "(1.0 / (1.0 + rxd.rxdmath.exp(3.5 - k[ecs] / vol_ratio[ecs])))"
pump = "(%s) * (%s)" % (pumpA, pumpB)
gliapump = "(1.0/3.0) * (%s / (1.0 + rxd.rxdmath.exp((25.0 - gnai_initial) / 3.0))) * (1.0 / (1.0 + rxd.rxdmath.exp(3.5 - k[ecs]/vol_ratio[ecs])))" % (p)
g_glia = "g_gliamax / (1.0 + rxd.rxdmath.exp(-((%s)*alpha/vol_ratio[ecs] - 2.5)/0.2))" % (o2ecs)
glia12 = "(%s) / (1.0 + rxd.rxdmath.exp((18.0 - k[ecs] / vol_ratio[ecs])/2.5))" % (g_glia)

# epsilon_k = "(epsilon_k_max/(1.0 + rxd.rxdmath.exp(-(((%s)/vol_ratio[ecs]) * alpha - 2.5)/0.2))) * (1.0/(1.0 + rxd.rxdmath.exp((-20 + ((1.0+1.0/beta0 -vol_ratio[ecs])/vol_ratio[ecs]) /2.0))))" % (o2ecs)
epsilon_kA = "(epsilon_k_max/(1.0 + rxd.rxdmath.exp(-((%s/vol_ratio[ecs]) * alpha - 2.5)/0.2)))" % (o2ecs)
epsilon_kB = "(1.0/(1.0 + rxd.rxdmath.exp((-20 + ((1.0+1.0/beta0 - vol_ratio[ecs])/vol_ratio[ecs]) /2.0))))"
epsilon_k = '%s * %s' % (epsilon_kA, epsilon_kB)


volume_scale = "1e-18 * avo * %f" % (1.0 / cfg.sa2v)

avo = 6.0221409*(10**23)
osm = "(1.1029 - 0.1029*rxd.rxdmath.exp( ( (na[ecs] + k[ecs] + cl[ecs] + 18.0)/vol_ratio[ecs] - (na[cyt] + k[cyt] + cl[cyt] + 132.0)/vol_ratio[cyt])/20.0))"
scalei = str(avo * 1e-18)
scaleo = str(avo * 1e-18)

### reactions
mcReactions = {}

## volume dynamics
mcReactions['vol_dyn'] = {'reactant' : 'vol_ratio[cyt]', 'product' : 'dump[ecs]', 
                        'rate_f' : "-1 * (%s) * vtau * ((%s) - vol_ratio[cyt])" % (scalei, osm), 
                        'membrane' : 'mem', 'custom_dynamics' : True,
                        'scale_by_area' : False}
                        
mcReactions['vol_dyn_ecs'] = {'reactant' : 'dump[cyt]', 'product' : 'vol_ratio[ecs]', 
                            'rate_f' : "-1 * (%s) * vtau * ((%s) - vol_ratio[cyt])" % (scaleo, osm), 
                            'membrane' : 'mem', 'custom_dynamics' : True, 
                            'scale_by_area' : False}

# # CURRENTS/LEAKS ----------------------------------------------------------------
# sodium (Na) current
mcReactions['na_current'] = {'reactant' : 'na[cyt]', 'product' : 'na[ecs]', 
                            'rate_f' : "%s * (rxd.v - %s )" % (gna, ena),
                            'membrane' : 'mem', 'custom_dynamics' : True, 'membrane_flux' : True}

# potassium (K) current
mcReactions['k_current'] = {'reactant' : 'k[cyt]', 'product' : 'k[ecs]', 
                            'rate_f' : "%s * (rxd.v - %s)" % (gk, ek), 
                            'membrane' : 'mem', 'custom_dynamics' : True, 'membrane_flux' : True}

# nkcc1 (Na+/K+/2Cl- cotransporter)
mcReactions['nkcc1_current1'] = {'reactant': 'cl[cyt]', 'product': 'cl[ecs]', 
                                'rate_f': "2.0 * (%s) * (%s)" % (nkcc1, volume_scale), 
                                'membrane': 'mem', 'custom_dynamics' : True, 'membrane_flux' : True}

mcReactions['nkcc1_current2'] = {'reactant': 'k[cyt]', 'product': 'k[ecs]',
                                'rate_f': "%s * %s" % (nkcc1, volume_scale), 
                                'membrane': 'mem', 'custom_dynamics' : True, 'membrane_flux' : True}

mcReactions['nkcc1_current3'] = {'reactant': 'na[cyt]', 'product': 'na[ecs]', 
                                'rate_f': "%s * %s" % (nkcc1, volume_scale), 
                                'membrane': 'mem', 'custom_dynamics' : True, 'membrane_flux' : True}

# ## kcc2 (K+/Cl- cotransporter)
mcReactions['kcc2_current1'] = {'reactant' : 'cl[cyt]', 'product': 'cl[ecs]', 
                                'rate_f': "%s * %s" % (kcc2, volume_scale), 
                                'membrane' : 'mem', 'custom_dynamics' : True, 'membrane_flux' : True}

mcReactions['kcc2_current2'] = {'reactant' : 'k[cyt]', 'product' : 'k[ecs]', 
                                'rate_f': "%s * %s" % (kcc2, volume_scale), 
                                'membrane' : 'mem', 'custom_dynamics' : True, 'membrane_flux' : True}

## sodium leak
mcReactions['na_leak'] = {'reactant' : 'na[cyt]', 'product' : 'na[ecs]', 
                        'rate_f' : "gnabar_l * (rxd.v - %s)" % (ena), 
                        'membrane' : 'mem', 'custom_dynamics' : True, 'membrane_flux' : True}

# ## potassium leak
mcReactions['k_leak'] = {'reactant' : 'k[cyt]', 'product' : 'k[ecs]', 
                        'rate_f' : "gkbar_l * (rxd.v - %s)" % (ek), 
                        'membrane' : 'mem', 'custom_dynamics' : True, 'membrane_flux' : True}

# ## chlorine (Cl) leak 
mcReactions['cl_current'] = {'reactant' : 'cl[cyt]', 'product' : 'cl[ecs]', 
                            'rate_f' : "gclbar_l * (%s - rxd.v)" % (ecl), 
                            'membrane' : 'mem', 'custom_dynamics' : True, 'membrane_flux' : True} 

# ## Na+/K+ pump current in neuron (2K+ in, 3Na+ out)
mcReactions['pump_current'] = {'reactant' : 'k[cyt]', 'product' : 'k[ecs]', 
                            'rate_f' : "-2.0 * %s * %s" % (pump, volume_scale), 
                            'membrane' : 'mem', 'custom_dynamics' : True, 'membrane_flux' : True}

mcReactions['pump_current_na'] = {'reactant' : 'na[cyt]', 'product' : 'na[ecs]', 
                                'rate_f' : "3.0 * %s * %s" % (pump, volume_scale), 
                                'membrane' : 'mem', 'custom_dynamics' : True, 'membrane_flux' : True}

# O2 depletrion from Na/K pump in neuron
mcReactions['oxygen'] = {'reactant' : o2ecs, 'product' : 'dump[cyt]', 
                        'rate_f' : "(%s) * (%s)" % (pump, volume_scale), 
                        'membrane' : 'mem', 'custom_dynamics' : True}

netParams.rxdParams['multicompartmentReactions'] = mcReactions

#RATES--------------------------------------------------------------------------
rates = {}
## dm/dt
rates['m_gate'] = {'species' : 'mgate', 'regions' : ['cyt', 'mem'],
    'rate' : "((%s) * (1.0 - mgate)) - ((%s) * mgate)" % (alpha_m, beta_m)}

## dh/dt
rates['h_gate'] = {'species' : 'hgate', 'regions' : ['cyt', 'mem'],
    'rate' : "((%s) * (1.0 - hgate)) - ((%s) * hgate)" % (alpha_h, beta_h)}

## dn/dt
rates['n_gate'] = {'species' : 'ngate', 'regions' : ['cyt', 'mem'],
    'rate' : '((%s) * (1.0 - ngate)) - ((%s) * ngate)' % (alpha_n, beta_n)}

## diffusion
rates['o2diff'] = {'species' : o2ecs, 'regions' : ['ecs_o2'],
    'rate' : 'ecsbc * (epsilon_o2 * (o2_bath - %s/vol_ratio[ecs]))' % (o2ecs)}

rates['kdiff'] = {'species' : 'k[ecs]', 'regions' : ['ecs'],
    'rate' : 'ecsbc * ((%s) * (ko_initial - k[ecs]/vol_ratio[ecs]))' % (epsilon_k)}

rates['nadiff'] = {'species' : 'na[ecs]', 'regions' : ['ecs'],
    'rate' : 'ecsbc * ((%s) * (nao_initial - na[ecs]/vol_ratio[ecs]))' % (epsilon_k)}

rates['cldiff'] = {'species' : 'cl[ecs]', 'regions' : ['ecs'],
    'rate' : 'ecsbc * ((%s) * (clo_initial - cl[ecs]/vol_ratio[ecs]))' % (epsilon_k)}

## Glia K+/Na+ pump current 
rates['glia_k_current'] = {'species' : 'k[ecs]', 'regions' : ['ecs'],
    'rate' : '-(%s) - (2.0 * (%s))' % (glia12, gliapump)}

rates['glia_na_current'] = {'species' : 'na[ecs]', 'regions' : ['ecs'],
    'rate' : '3.0 * (%s)' % (gliapump)}

## Glial O2 depletion 
rates['o2_pump'] = {'species' : o2ecs, 'regions' : ['ecs_o2'],
    'rate' : '-(%s)' % (gliapump)}

netParams.rxdParams['rates'] = rates

# netpyne v0.00 - first working version of model in netpyne.  still need to implement invivo bc. turn off stim to compare to original
# v0.01 - rearrange setting initial high K+ based on new netpyney dimensions
# v0.02 - fixed issue with initial distribution of K+
# v0.03 - added ecs_boundary_conditions and removed hh mechanisms
# v0.04 - fixed issues with naming and cell volume
# v0.05 - setup for 5s anoxic test run
# v0.06 - second iter of test run version, 10s, record 200 cells, anoxic
# v0.07 - udpdated nkcc1 to reflect SpatialModelRealistic.py
# v0.08 - included second ecs for o2 and some other features from SDinSlice/SpatialModel.py previously missing
# v0.09 - replicates results from SpatialModel.py
# v0.10 - six populations, probabilistic connectivity, 60k neurons per mm3 
# v0.11a - separate cell models for separate populations 
# v0.11b - add missing na+ current for glial na/k pump current
