# Supplementary material for: Multiscale Computer Modeling of Spreading Depolarization in Brain Slices
Source: eNeuro. 2022 Aug 18;9(4):ENEURO.0082-22.2022. doi: 10.1523/ENEURO.0082-22.2022 (PMC9410770; doi:10.1523/ENEURO.0082-22.2022)
Supplement: Extended Data 1 — Simulation code: our tissue-scale model of SD in brain slices is available on GitHub. We used the NEURON simulator reaction-diffusion framework to implement embed thousands of neurons (based on the model from Wei et al., 2014) in the extracellular space of a brain slice, which is itself embedded in an bath solution. We initiated SD in the slice by elevating extracellular K+ in a spherical region at the center of the slice. The effects of hypoxia and propionate on the slice were modeled by appropriate changes to the volume fraction and tortuosity of the extracellular space and oxygen/chloride concentrations. Users need to install NEURON, and we recommend using MPI to parallelize simulations. Download Extended Data 1, ZIP file. [file enu-eN-NWR-0082-22-s02.zip › SDinSlice-main/analyzeNeuromorpho.py]

from numpy.core.numeric import True_
import requests 
import numpy as np

brainstem_rxvs = ['Williams_Wilson', 'Mena-Segovia', 'Cameron', 'Irintchev']
neo_pyramidal_rxvs = ['BICCN-MOp-miniatlas-anatomy', 'Dendritica', 'Suter_Shepherd', 'Groh', 'Buchs', 'DeKock', 'Kawaguchi', 'Jacobs', 'Meyer']
neo_int_rxvs = ['Yuste', 'Sun', 'Bikson']
hipp_pyr_rxvs = ['Arnold_Johnston', 'Soltesz']
granule_rxvs = ['Beining', 'Bausch']
hipp_int_rxvs = ['Anstoetz', 'Gulyas', 'Hajos', 'Turner']
out = {}

base_url = 'http://neuromorpho.org/api/neuron/select?q=archive:'

all_rxvs = brainstem_rxvs + neo_pyramidal_rxvs + neo_int_rxvs + hipp_pyr_rxvs + granule_rxvs + hipp_int_rxvs

for rxv in all_rxvs:
    full_url = base_url + rxv
    r = requests.get(full_url)
    data = r.json()
    out[rxv] = {}
    for cell in data['_embedded']['neuronResources']:
        if (cell['attributes'] == 'Diameter, 3D, Angles') and (cell['domain'].startswith('Dendrites')):
            if 'neocortex' in cell['brain_region'] and (('principal cell' in cell['cell_type']) or ('pyramidal' in cell['cell_type'])):
                if 'neo_pyr' not in list(out[rxv].keys()):
                    out[rxv]['neo_pyr'] = {'sv' : [float(cell['surface']) / float(cell['volume'])],
                                            'min_age' : [cell['min_age']],
                                            'max_age' : [cell['max_age']],
                                            'reference' : cell['reference_doi'],
                                            'avg_sv' : None,
                                            'std_sv' : None,
                                            'brain_region' : cell['brain_region'],
                                            'species' : cell['species'],
                                            'cell_type' : cell['cell_type'],
                                            'n' : None}
                else:
                    out[rxv]['neo_pyr']['sv'].append(float(cell['surface']) / float(cell['volume']))
                    out[rxv]['neo_pyr']['min_age'].append(cell['min_age'])
                    out[rxv]['neo_pyr']['max_age'].append(cell['max_age'])
                    out[rxv]['neo_pyr']['avg_sv'] = np.mean(out[rxv]['neo_pyr']['sv'])
                    out[rxv]['neo_pyr']['std_sv'] = np.std(out[rxv]['neo_pyr']['sv'])
                    out[rxv]['neo_pyr']['n'] = len(out[rxv]['neo_pyr']['sv'])
            if ('neocortex' in cell['brain_region']) and ('interneuron' in cell['cell_type']):
                if 'neo_int' not in list(out[rxv].keys()):
                    out[rxv]['neo_int'] = {'sv' : [float(cell['surface']) / float(cell['volume'])],
                                            'min_age' : [cell['min_age']],
                                            'max_age' : [cell['max_age']],
                                            'reference' : cell['reference_doi'],
                                            'avg_sv' : None,
                                            'std_sv' : None,
                                            'brain_region' : cell['brain_region'],
                                            'species' : cell['species'],
                                            'cell_type' : cell['cell_type'],
                                            'n' : None}
                else:
                    out[rxv]['neo_int']['sv'].append(float(cell['surface']) / float(cell['volume']))
                    out[rxv]['neo_int']['min_age'].append(cell['min_age'])
                    out[rxv]['neo_int']['max_age'].append(cell['max_age'])
                    out[rxv]['neo_int']['avg_sv'] = np.mean(out[rxv]['neo_int']['sv'])
                    out[rxv]['neo_int']['std_sv'] = np.std(out[rxv]['neo_int']['sv'])
                    out[rxv]['neo_int']['n'] = len(out[rxv]['neo_int']['sv'])
            if ('brainstem' in cell['brain_region']):
                if 'brainstem' not in list(out[rxv].keys()):
                    out[rxv]['brainstem'] = {'sv' : [float(cell['surface']) / float(cell['volume'])],
                                            'min_age' : [cell['min_age']],
                                            'max_age' : [cell['max_age']],
                                            'reference' : cell['reference_doi'],
                                            'avg_sv' : None,
                                            'std_sv' : None,
                                            'brain_region' : cell['brain_region'],
                                            'species' : cell['species'],
                                            'cell_type' : [cell['cell_type']],
                                            'n' : None}
                else:
                    out[rxv]['brainstem']['sv'].append(float(cell['surface']) / float(cell['volume']))
                    out[rxv]['brainstem']['min_age'].append(cell['min_age'])
                    out[rxv]['brainstem']['max_age'].append(cell['max_age'])
                    out[rxv]['brainstem']['avg_sv'] = np.mean(out[rxv]['brainstem']['sv'])
                    out[rxv]['brainstem']['std_sv'] = np.std(out[rxv]['brainstem']['sv'])
                    out[rxv]['brainstem']['n'] = len(out[rxv]['brainstem']['sv'])
                    out[rxv]['brainstem']['cell_type'].append(cell['cell_type'])
            if ('hippocampus' in cell['brain_region']) and ('Control' in cell['experiment_condition']) and (('pyramidal' in cell['cell_type']) or ('pyramidal cell' in cell['cell_type'])):
                if 'hipp_pyr' not in list(out[rxv].keys()):
                    out[rxv]['hipp_pyr'] = {'sv' : [float(cell['surface']) / float(cell['volume'])],
                                            'min_age' : [cell['min_age']],
                                            'max_age' : [cell['max_age']],
                                            'reference' : cell['reference_doi'],
                                            'avg_sv' : None,
                                            'std_sv' : None,
                                            'brain_region' : cell['brain_region'],
                                            'species' : cell['species'],
                                            'cell_type' : cell['cell_type'],
                                            'n' : None}
                else:
                    out[rxv]['hipp_pyr']['sv'].append(float(cell['surface']) / float(cell['volume']))
                    out[rxv]['hipp_pyr']['min_age'].append(cell['min_age'])
                    out[rxv]['hipp_pyr']['max_age'].append(cell['max_age'])
                    out[rxv]['hipp_pyr']['avg_sv'] = np.mean(out[rxv]['hipp_pyr']['sv'])
                    out[rxv]['hipp_pyr']['std_sv'] = np.std(out[rxv]['hipp_pyr']['sv'])
                    out[rxv]['hipp_pyr']['n'] = len(out[rxv]['hipp_pyr']['sv'])
            if ('hippocampus' in cell['brain_region']) and ('Control' in cell['experiment_condition']) and ('granule' in cell['cell_type']):
                if 'hipp_gran' not in list(out[rxv].keys()):
                    out[rxv]['hipp_gran'] = {'sv' : [float(cell['surface']) / float(cell['volume'])],
                                            'min_age' : [cell['min_age']],
                                            'max_age' : [cell['max_age']],
                                            'reference' : cell['reference_doi'],
                                            'avg_sv' : None,
                                            'std_sv' : None,
                                            'brain_region' : cell['brain_region'],
                                            'species' : cell['species'],
                                            'cell_type' : cell['cell_type'],
                                            'n' : None}
                else:
                    out[rxv]['hipp_gran']['sv'].append(float(cell['surface']) / float(cell['volume']))
                    out[rxv]['hipp_gran']['min_age'].append(cell['min_age'])
                    out[rxv]['hipp_gran']['max_age'].append(cell['max_age'])
                    out[rxv]['hipp_gran']['avg_sv'] = np.mean(out[rxv]['hipp_gran']['sv'])
                    out[rxv]['hipp_gran']['std_sv'] = np.std(out[rxv]['hipp_gran']['sv'])
                    out[rxv]['hipp_gran']['n'] = len(out[rxv]['hipp_gran']['sv'])
            if ('hippocampus' in cell['brain_region']) and ('Control' in cell['experiment_condition']) and ('interneuron' in cell['cell_type']):
                if 'hipp_inter' not in list(out[rxv].keys()):
                    out[rxv]['hipp_inter'] = {'sv' : [float(cell['surface']) / float(cell['volume'])],
                                            'min_age' : [cell['min_age']],
                                            'max_age' : [cell['max_age']],
                                            'reference' : cell['reference_doi'],
                                            'avg_sv' : None,
                                            'std_sv' : None,
                                            'brain_region' : cell['brain_region'],
                                            'species' : cell['species'],
                                            'cell_type' : cell['cell_type'],
                                            'n' : None}
                else:
                    out[rxv]['hipp_inter']['sv'].append(float(cell['surface']) / float(cell['volume']))
                    out[rxv]['hipp_inter']['min_age'].append(cell['min_age'])
                    out[rxv]['hipp_inter']['max_age'].append(cell['max_age'])
                    out[rxv]['hipp_inter']['avg_sv'] = np.mean(out[rxv]['hipp_inter']['sv'])
                    out[rxv]['hipp_inter']['std_sv'] = np.std(out[rxv]['hipp_inter']['sv'])
                    out[rxv]['hipp_inter']['n'] = len(out[rxv]['hipp_inter']['sv'])

# plt.plot(sv, '*')
# plt.scatter(age, sv)

for archive in out.keys(): 
    print(archive) 
    for cell_type in out[archive].keys():
        print(cell_type) 
        print('s:v ' + str(out[archive][cell_type]['avg_sv'])) 
        print('std ' + str(out[archive][cell_type]['std_sv'])) 
        print('species ' + out[archive][cell_type]['species']) 
        print('cell type' + str(out[archive][cell_type]['cell_type']))
        print('n ' + str(out[archive][cell_type]['n']))
        print('\n')

bstem = []
adlt_bstem = []
bstem_refs = []
for rxv in brainstem_rxvs:
    adlt = []
    for sv, age in zip(out[rxv]['brainstem']['sv'], out[rxv]['brainstem']['min_age']):
        if age != 'Not Reported' and age != '4.5':
            if float(age) > 14:
                adlt.append(sv)
        else:
            adlt.append(sv)
    # adlt = [sv for sv, age in zip(out[rxv]['brainstem']['sv'], out[rxv]['brainstem']['min_age']) if (age is not 'Not Reported') and float(age) > 14]
    adlt_bstem = adlt_bstem + adlt
    bstem = bstem + out[rxv]['brainstem']['sv']
    bstem_refs.append(out[rxv]['brainstem']['reference'])

rat_neopyr = []
rat_neopyr_rxvs = []
rat_neopyr_refs = []
for rxv in all_rxvs:
    if 'neo_pyr' in (out[rxv].keys()):
        if out[rxv]['neo_pyr']['species'] == 'rat':
            rat_neopyr_rxvs.append(rxv)
            rat_neopyr = rat_neopyr + out[rxv]['neo_pyr']['sv']
            rat_neopyr_refs.append(out[rxv]['neo_pyr']['reference'])

mouse_neopyr_rxvs = []
mouse_neopyr_refs = []
for rxv in all_rxvs:
    if 'neo_pyr' in (out[rxv].keys()):
        if out[rxv]['neo_pyr']['species'] == 'mouse':
            mouse_neopyr_rxvs.append(rxv)
            mouse_neopyr = rat_neopyr + out[rxv]['neo_pyr']['sv']
            mouse_neopyr_refs.append(out[rxv]['neo_pyr']['reference'])

rat_neoint = []
rat_neoint_rxvs = []
rat_neoint_refs = []
for rxv in all_rxvs:
    if 'neo_int' in (out[rxv].keys()):
        if out[rxv]['neo_int']['species'] == 'rat':
            rat_neoint_rxvs.append(rxv)
            rat_neoint = rat_neopyr + out[rxv]['neo_int']['sv']
            rat_neoint_refs.append(out[rxv]['neo_int']['reference'])

mouse_neoint = []
mouse_neoint_rxvs = []
mouse_neoint_refs = []
for rxv in all_rxvs:
    if 'neo_int' in (out[rxv].keys()):
        if out[rxv]['neo_int']['species'] == 'mouse':
            mouse_neoint_rxvs.append(rxv)
            mouse_neoint = rat_neopyr + out[rxv]['neo_int']['sv']
            mouse_neoint_refs.append(out[rxv]['neo_int']['reference'])


print('Brainstem: ' + str(round(np.mean(bstem),2)) + ' +/- ' + 
        str(round(np.std(bstem),2)) + ' (n=' + str(len(bstem)) + ')\n')
print('Mature Brainstem: ' + str(round(np.mean(adlt_bstem),2)) + ' +/- ' + 
        str(round(np.std(adlt_bstem),2)) + ' (n=' + str(len(adlt_bstem)) + ')\n')
refstr = ''
for ref in bstem_refs:
    if ref:
        refstr = refstr + ref[0] + ', '
    else:
        refstr = refstr + 'None, '
refstr = refstr[:-2] + '\n'
print(refstr)

print('Rat Nctx PYR: ' + str(round(np.mean(rat_neopyr),2)) + ' +/- ' + 
        str(round(np.std(rat_neopyr),2)) + ' (n=' + str(len(rat_neopyr)) + ')\n')
refstr = ''
for ref, rxv in zip(rat_neopyr_refs, rat_neopyr_rxvs):
    if ref:
        refstr = refstr + ref[0] + ', '
    else:
        refstr = refstr + rxv + ', '
refstr = refstr[:-2] + '\n'
print(refstr)

print('Rat Nctx INT: ' + str(round(np.mean(rat_neoint),2)) + ' +/- ' + 
        str(round(np.std(rat_neoint),2)) + ' (n=' + str(len(rat_neoint)) + ')\n')
for ref, rxv in zip(rat_neoint_refs, rat_neoint_rxvs):
    if ref:
        refstr = refstr + ref[0] + ', '
    else:
        refstr = refstr + rxv + ', '
refstr = refstr[:-2] + '\n'
print(refstr)

print('Mouse Nctx PYR: ' + str(round(np.mean(mouse_neopyr),2)) + ' +/- ' + 
        str(round(np.std(mouse_neopyr),2)) + ' (n=' + str(len(mouse_neopyr)) + ')\n')
for ref, rxv in zip(mouse_neopyr_refs, mouse_neopyr_rxvs):
    if ref:
        refstr = refstr + ref[0] + ', '
    else:
        refstr = refstr + rxv + ', '
refstr = refstr[:-2] + '\n'
print(refstr)

print('Mouse Nctx INT: ' + str(round(np.mean(mouse_neoint),2)) + ' +/- ' + 
        str(round(np.std(mouse_neoint),2)) + ' (n=' + str(len(mouse_neoint)) + ')\n')
for ref, rxv in zip(mouse_neoint_refs, mouse_neoint_rxvs):
    if ref:
        refstr = refstr + ref[0] + ', '
    else:
        refstr = refstr + rxv + ', '
refstr = refstr[:-2] + '\n'
print(refstr)

# v1.0 - analysis of S:V for cells from NeuroMorpho with largely complete 3D dendritic reconstructions
