# Supplementary material for: Multiscale Computer Modeling of Spreading Depolarization in Brain Slices
Source: eNeuro. 2022 Aug 18;9(4):ENEURO.0082-22.2022. doi: 10.1523/ENEURO.0082-22.2022 (PMC9410770; doi:10.1523/ENEURO.0082-22.2022)
Supplement: Extended Data 1 — Simulation code: our tissue-scale model of SD in brain slices is available on GitHub. We used the NEURON simulator reaction-diffusion framework to implement embed thousands of neurons (based on the model from Wei et al., 2014) in the extracellular space of a brain slice, which is itself embedded in an bath solution. We initiated SD in the slice by elevating extracellular K+ in a spherical region at the center of the slice. The effects of hypoxia and propionate on the slice were modeled by appropriate changes to the volume fraction and tortuosity of the extracellular space and oxygen/chloride concentrations. Users need to install NEURON, and we recommend using MPI to parallelize simulations. Download Extended Data 1, ZIP file. [file enu-eN-NWR-0082-22-s02.zip › SDinSlice-main/genCfgs.py]

# uses command line arguments to generate sim config files for 
# SpatialModelRealistic.py

import json 
import argparse
import os 

# try:
parser = argparse.ArgumentParser(description = '''Run the spreading
                                depression simulation''')
parser.add_argument('--tstop', nargs='?', type=float, default=60,
                    help='''duration of the simulation in ms (defaults
                    to 60ms)''')
parser.add_argument('--dir', type=str, default='Data/default_sim_cfg/',
                    help='a directory to save the figures and data')
parser.add_argument('--ox', nargs='?', type=str, default='normoxic',
                    help='Either normoxic or anoxic, defaults to normoxic')
parser.add_argument('--dendL', nargs='?', type=float, default=0,
                    help='length of dendritic compartment, defaults to no dendrite')
parser.add_argument('--BC', nargs='?', type=str, default='invitro',
                    help='boundary conditions, options are invitro (default) or invivo')
parser.add_argument('--k0', nargs='?', type=float, default=40, 
                    help='initial K+ conc in ecs in core, defaults to 40')
parser.add_argument('--r0', nargs='?', type=float, default=50,
                    help='radius of the core, defaults to 50')
parser.add_argument('--o2factor', nargs='?', type=float, default=1.0,
                    help='factor to reduce o2 in core, defaults to 1')
parser.add_argument('--nthreads', nargs='?', type=int, default=1, 
                    help='number of rxd threads, defaults to 1')
parser.add_argument('--nrec', nargs='?', type=int, default=100,
                    help='number of recorded cells, defaults to 100')
parser.add_argument('--size', nargs='?', type=str, default='mm', 
                    help='size of Lx and Ly, defualts to large')
parser.add_argument('--infuse', nargs='?', type=str, default=False,
                    help='infuse K: yes')
parser.add_argument('--nrnPumpFactor', nargs='?', type=float, default=1)
parser.add_argument('--glialPumpFactor', nargs='?', type=float, default=1)
parser.add_argument('--density', nargs='?', type=int, default=90000)
parser.add_argument('--sa2v', nargs='?', type=float, default=None)
parser.add_argument('--o2bath', nargs='?', type=float, default=0.01)
parser.add_argument('--o2bc', nargs='?', type=float, default=0.1)
parser.add_argument('--restoredir', nargs='?', type=str, default=None)
parser.add_argument('--p_max', nargs='?', type=float, default=0.8)
parser.add_argument('--pparam', nargs='?', type=float, default=20.0)
parser.add_argument('--O2consume', nargs='?', type=str, default=False)
parser.add_argument('--core', nargs='?', type=str, default=False)
parser.add_argument('--pas', nargs='?', type=float, default=None)
parser.add_argument('--gpas', nargs='?', type=float, default=0.0001)
parser.add_argument('--Lz', nargs='?', type=float, default=400.0)
parser.add_argument('--uniformRec', nargs='?', type=str, default=False)
parser.add_argument('--randSeed', nargs='?', type=int, default=6324555)
parser.add_argument('--ischemCore',nargs='?', type=str, default=False)
parser.add_argument('--ischemEdemaCore', nargs='?', type=str, default=False)
parser.add_argument('--edemaCore', nargs='?', type=str, default=False)
parser.add_argument('--ouabain', nargs='?', type=str, default=False)
parser.add_argument('--alphaNrn', nargs='?', type=float, default=0.24)
parser.add_argument('--alphaECS', nargs='?', type=float, default=None)
parser.add_argument('--lambdaECS', nargs='?', type=float, default=None)
parser.add_argument('--varO2', nargs='?', type=float, default=None)
parser.add_argument('--varCl', nargs='?', type=float, default=None)
parser.add_argument('--constBeta', nargs='?', type=str, default=None)
parser.add_argument('filename', metavar='filename', type=str)
args = parser.parse_args()
# except:
#     os._exit(1)

out = {'tstop' : args.tstop, 
         'dir' : args.dir, 
         'ox' : args.ox, 
         'dendL' : args.dendL, 
         'BC' : args.BC, 
         'k0' : args.k0, 
         'r0' : args.r0,  
         'o2factor' : args.o2factor, 
         'nthreads' : args.nthreads, 
         'nrec' : args.nrec, 
         'size' : args.size, 
         'infuse' : False, 
         'nrnPumpFactor' : args.nrnPumpFactor, 
         'glialPumpFactor' : args.glialPumpFactor, 
         'density' : args.density, 
         'sa2v' : args.sa2v, 
         'p_max' : args.p_max,
         'pparam' : args.pparam,
         'O2consume' : args.O2consume,
         'core' : args.core,
         'pas' : args.pas,
         'gpas' : args.gpas,
         'Lz' : args.Lz,
         'uniformRec' : args.uniformRec,
         'restoredir' : args.restoredir,
         'randSeed' : args.randSeed,
         'ouabain' : args.ouabain,
         'ischemCore' : args.ischemCore,
         'ischemEdemaCore' : args.ischemEdemaCore,
         'edemaCore' : args.edemaCore,
         'alphaNrn' : args.alphaNrn,
         'alphaECS' : args.alphaECS,
         'lambdaECS' : args.lambdaECS,
         'varO2' : args.varO2,
         'varCl' : args.varCl,
         'o2bath' : args.o2bath,
         'o2bc' : args.o2bc,
         'constBeta' : args.constBeta}

with open(args.filename, 'w') as fileObj:
    json.dump(out, fileObj)

# v1.0 - script for generating sim configs for SpatialModel.py and SpatialModelDynAlpha.py
