# Supplementary material for: Multiscale Computer Modeling of Spreading Depolarization in Brain Slices
Source: eNeuro. 2022 Aug 18;9(4):ENEURO.0082-22.2022. doi: 10.1523/ENEURO.0082-22.2022 (PMC9410770; doi:10.1523/ENEURO.0082-22.2022)
Supplement: Extended Data 1 — Simulation code: our tissue-scale model of SD in brain slices is available on GitHub. We used the NEURON simulator reaction-diffusion framework to implement embed thousands of neurons (based on the model from Wei et al., 2014) in the extracellular space of a brain slice, which is itself embedded in an bath solution. We initiated SD in the slice by elevating extracellular K+ in a spherical region at the center of the slice. The effects of hypoxia and propionate on the slice were modeled by appropriate changes to the volume fraction and tortuosity of the extracellular space and oxygen/chloride concentrations. Users need to install NEURON, and we recommend using MPI to parallelize simulations. Download Extended Data 1, ZIP file. [file enu-eN-NWR-0082-22-s02.zip › SDinSlice-main/pad_cfgs.sh]

#!/usr/bin/bash 
python3 genCfgs.py --tstop=10000 --dir=/expanse/lustre/scratch/ckelley/temp_project/pad_data/pad_standard/ --sa2v=3.0 --r0=100 --k0=70 --ox=pad --nthreads=80 --nrec=80 --O2consume=True --pas=-70 --gpas=0.0001  --uniformRec=True --o2bath=0.01 --o2bc=0.01 cfgs/pad_standard.json
python3 genCfgs.py --tstop=10000 --dir=/expanse/lustre/scratch/ckelley/temp_project/pad_data/thick100/ --Lz=100 --sa2v=3.0 --r0=100 --k0=70 --ox=pad --nthreads=80 --nrec=80 --O2consume=True --pas=-70 --gpas=0.0001  --uniformRec=True --o2bath=0.01 --o2bc=0.01 cfgs/thick100.json
python3 genCfgs.py --tstop=10000 --dir=/expanse/lustre/scratch/ckelley/temp_project/pad_data/thick200/ --Lz=200 --sa2v=3.0 --r0=100 --k0=70 --ox=pad --nthreads=80 --nrec=80 --O2consume=True --pas=-70 --gpas=0.0001  --uniformRec=True --o2bath=0.01 --o2bc=0.01 cfgs/thick200.json
python3 genCfgs.py --tstop=10000 --dir=/expanse/lustre/scratch/ckelley/temp_project/pad_data/thick300/ --Lz=300 --sa2v=3.0 --r0=100 --k0=70 --ox=pad --nthreads=80 --nrec=80 --O2consume=True --pas=-70 --gpas=0.0001  --uniformRec=True --o2bath=0.01 --o2bc=0.01 cfgs/thick300.json
python3 genCfgs.py --tstop=10000 --dir=/expanse/lustre/scratch/ckelley/temp_project/pad_data/thick500/ --Lz=500 --sa2v=3.0 --r0=100 --k0=70 --ox=pad --nthreads=80 --nrec=80 --O2consume=True --pas=-70 --gpas=0.0001  --uniformRec=True --o2bath=0.01 --o2bc=0.01 cfgs/thick500.json
python3 genCfgs.py --tstop=10000 --dir=/expanse/lustre/scratch/ckelley/temp_project/pad_data/thick600/ --Lz=600 --sa2v=3.0 --r0=100 --k0=70 --ox=pad --nthreads=80 --nrec=80 --O2consume=True --pas=-70 --gpas=0.0001  --uniformRec=True --o2bath=0.01 --o2bc=0.01 cfgs/thick600.json
python3 genCfgs.py --tstop=10000 --dir=/expanse/lustre/scratch/ckelley/temp_project/pad_data/thick700/ --Lz=700 --sa2v=3.0 --r0=100 --k0=70 --ox=pad --nthreads=80 --nrec=80 --O2consume=True --pas=-70 --gpas=0.0001  --uniformRec=True --o2bath=0.01 --o2bc=0.01 cfgs/thick700.json
python3 genCfgs.py --tstop=10000 --dir=/expanse/lustre/scratch/ckelley/temp_project/pad_data/thick800/ --Lz=800 --sa2v=3.0 --r0=100 --k0=70 --ox=pad --nthreads=80 --nrec=80 --O2consume=True --pas=-70 --gpas=0.0001  --uniformRec=True --o2bath=0.01 --o2bc=0.01 cfgs/thick800.json
python3 genCfgs.py --tstop=10000 --dir=/expanse/lustre/scratch/ckelley/temp_project/pad_data/d45000/ --density=45000 --sa2v=3.0 --r0=100 --k0=70 --ox=pad --nthreads=80 --nrec=80 --O2consume=True --pas=-70 --gpas=0.0001  --uniformRec=True --o2bath=0.01 --o2bc=0.01 cfgs/d45000.json
python3 genCfgs.py --tstop=10000 --dir=/expanse/lustre/scratch/ckelley/temp_project/pad_data/d67500/ --density=67500 --sa2v=3.0 --r0=100 --k0=70 --ox=pad --nthreads=80 --nrec=80 --O2consume=True --pas=-70 --gpas=0.0001  --uniformRec=True --o2bath=0.01 --o2bc=0.01 cfgs/d67500.json
python3 genCfgs.py --tstop=10000 --dir=/expanse/lustre/scratch/ckelley/temp_project/pad_data/d112500/ --density=112500 --sa2v=3.0 --r0=100 --k0=70 --ox=pad --nthreads=80 --nrec=80 --O2consume=True --pas=-70 --gpas=0.0001  --uniformRec=True --o2bath=0.01 --o2bc=0.01 cfgs/d112500.json
python3 genCfgs.py --tstop=10000 --dir=/expanse/lustre/scratch/ckelley/temp_project/pad_data/d120000/ --density=120000 --sa2v=3.0 --r0=100 --k0=70 --ox=pad --nthreads=80 --nrec=80 --O2consume=True --pas=-70 --gpas=0.0001  --uniformRec=True --o2bath=0.01 --o2bc=0.01 cfgs/d120000.json
python3 genCfgs.py --tstop=10000 --dir=/expanse/lustre/scratch/ckelley/temp_project/pad_data/d45000_constBeta/ --constBeta=True --density=45000 --sa2v=3.0 --r0=100 --k0=70 --ox=pad --nthreads=80 --nrec=80 --O2consume=True --pas=-70 --gpas=0.0001  --uniformRec=True --o2bath=0.01 --o2bc=0.01 cfgs/d45000_constBeta.json
python3 genCfgs.py --tstop=10000 --dir=/expanse/lustre/scratch/ckelley/temp_project/pad_data/d67500_constBeta/ --constBeta=True --density=67500 --sa2v=3.0 --r0=100 --k0=70 --ox=pad --nthreads=80 --nrec=80 --O2consume=True --pas=-70 --gpas=0.0001  --uniformRec=True --o2bath=0.01 --o2bc=0.01 cfgs/d67500_constBeta.json
python3 genCfgs.py --tstop=10000 --dir=/expanse/lustre/scratch/ckelley/temp_project/pad_data/d112500_constBeta/ --constBeta=True --density=112500 --sa2v=3.0 --r0=100 --k0=70 --ox=pad --nthreads=80 --nrec=80 --O2consume=True --pas=-70 --gpas=0.0001  --uniformRec=True --o2bath=0.01 --o2bc=0.01 cfgs/d112500_constBeta.json
python3 genCfgs.py --tstop=10000 --dir=/expanse/lustre/scratch/ckelley/temp_project/pad_data/d120000_constBeta/ --constBeta=True --density=120000 --sa2v=3.0 --r0=100 --k0=70 --ox=pad --nthreads=80 --nrec=80 --O2consume=True --pas=-70 --gpas=0.0001  --uniformRec=True --o2bath=0.01 --o2bc=0.01 cfgs/d120000_constBeta.json
python3 genCfgs.py --tstop=10000 --dir=/expanse/lustre/scratch/ckelley/temp_project/pad_data/s2v02/ --r0=100 --k0=70 --ox=pad --nthreads=80 --nrec=80 --O2consume=True --pas=-70 --gpas=0.0001  --uniformRec=True --o2bath=0.01 --o2bc=0.01 cfgs/s2v02.json
python3 genCfgs.py --tstop=10000 --dir=/expanse/lustre/scratch/ckelley/temp_project/pad_data/s2v1/ --sa2v=1.0 --r0=100 --k0=70 --ox=pad --nthreads=80 --nrec=80 --O2consume=True --pas=-70 --gpas=0.0001  --uniformRec=True --o2bath=0.01 --o2bc=0.01 cfgs/s2v1.json
python3 genCfgs.py --tstop=10000 --dir=/expanse/lustre/scratch/ckelley/temp_project/pad_data/s2v2/ --sa2v=2.0 --r0=100 --k0=70 --ox=pad --nthreads=80 --nrec=80 --O2consume=True --pas=-70 --gpas=0.0001  --uniformRec=True --o2bath=0.01 --o2bc=0.01 cfgs/s2v2.json
python3 genCfgs.py --tstop=10000 --dir=/expanse/lustre/scratch/ckelley/temp_project/pad_data/s2v4/ --sa2v=4.0 --r0=100 --k0=70 --ox=pad --nthreads=80 --nrec=80 --O2consume=True --pas=-70 --gpas=0.0001  --uniformRec=True --o2bath=0.01 --o2bc=0.01 cfgs/s2v4.json
python3 genCfgs.py --tstop=10000 --dir=/expanse/lustre/scratch/ckelley/temp_project/pad_data/s2v5/ --sa2v=5.0 --r0=100 --k0=70 --ox=pad --nthreads=80 --nrec=80 --O2consume=True --pas=-70 --gpas=0.0001  --uniformRec=True --o2bath=0.01 --o2bc=0.01 cfgs/s2v5.json
python3 genCfgs.py --tstop=10000 --dir=/expanse/lustre/scratch/ckelley/temp_project/pad_data/s2v6/ --sa2v=6.0 --r0=100 --k0=70 --ox=pad --nthreads=80 --nrec=80 --O2consume=True --pas=-70 --gpas=0.0001  --uniformRec=True --o2bath=0.01 --o2bc=0.01 cfgs/s2v6.json
python3 genCfgs.py --tstop=10000 --dir=/expanse/lustre/scratch/ckelley/temp_project/pad_data/betaNrn_165/ --alphaNrn=0.165 --sa2v=3.0 --r0=100 --k0=70 --ox=pad --nthreads=80 --nrec=80 --O2consume=True --pas=-70 --gpas=0.0001  --uniformRec=True --o2bath=0.01 --o2bc=0.01 cfgs/betaNrn_165.json
python3 genCfgs.py --tstop=10000 --dir=/expanse/lustre/scratch/ckelley/temp_project/pad_data/betaNrn_315/ --alphaNrn=0.315 --sa2v=3.0 --r0=100 --k0=70 --ox=pad --nthreads=80 --nrec=80 --O2consume=True --pas=-70 --gpas=0.0001  --uniformRec=True --o2bath=0.01 --o2bc=0.01 cfgs/betaNrn_315.json
python3 genCfgs.py --tstop=10000 --dir=/expanse/lustre/scratch/ckelley/temp_project/pad_data/betaNrn_39/ --alphaNrn=0.39 --sa2v=3.0 --r0=100 --k0=70 --ox=pad --nthreads=80 --nrec=80 --O2consume=True --pas=-70 --gpas=0.0001  --uniformRec=True --o2bath=0.01 --o2bc=0.01 cfgs/betaNrn_39.json
python3 genCfgs.py --tstop=10000 --dir=/expanse/lustre/scratch/ckelley/temp_project/pad_data/betaNrn_465/ --alphaNrn=0.465 --sa2v=3.0 --r0=100 --k0=70 --ox=pad --nthreads=80 --nrec=80 --O2consume=True --pas=-70 --gpas=0.0001  --uniformRec=True --o2bath=0.01 --o2bc=0.01 cfgs/betaNrn_465.json
python3 genCfgs.py --tstop=10000 --dir=/expanse/lustre/scratch/ckelley/temp_project/pad_data/betaNrn_54/ --alphaNrn=0.54 --sa2v=3.0 --r0=100 --k0=70 --ox=pad --nthreads=80 --nrec=80 --O2consume=True --pas=-70 --gpas=0.0001  --uniformRec=True --o2bath=0.01 --o2bc=0.01 cfgs/betaNrn_54.json
python3 makeSbatch.py thick100
python3 makeSbatch.py thick200
python3 makeSbatch.py thick300
python3 makeSbatch.py thick500
python3 makeSbatch.py thick600
python3 makeSbatch.py thick700
python3 makeSbatch.py thick800
python3 makeSbatch.py d45000
python3 makeSbatch.py d67500
python3 makeSbatch.py d112500
python3 makeSbatch.py d120000
python3 makeSbatch.py d45000_constBeta
python3 makeSbatch.py d67500_constBeta
python3 makeSbatch.py d112500_constBeta
python3 makeSbatch.py d120000_constBeta
python3 makeSbatch.py s2v02
python3 makeSbatch.py s2v1
python3 makeSbatch.py s2v2
python3 makeSbatch.py s2v4
python3 makeSbatch.py s2v5
python3 makeSbatch.py s2v6
python3 makeSbatch.py pad_standard
python3 makeSbatch.py betaNrn_165
python3 makeSbatch.py betaNrn_315
python3 makeSbatch.py betaNrn_39
python3 makeSbatch.py betaNrn_465
python3 makeSbatch.py betaNrn_54
