# Supplementary material for: Multiscale Computer Modeling of Spreading Depolarization in Brain Slices
Source: eNeuro. 2022 Aug 18;9(4):ENEURO.0082-22.2022. doi: 10.1523/ENEURO.0082-22.2022 (PMC9410770; doi:10.1523/ENEURO.0082-22.2022)
Supplement: Extended Data 1 — Simulation code: our tissue-scale model of SD in brain slices is available on GitHub. We used the NEURON simulator reaction-diffusion framework to implement embed thousands of neurons (based on the model from Wei et al., 2014) in the extracellular space of a brain slice, which is itself embedded in an bath solution. We initiated SD in the slice by elevating extracellular K+ in a spherical region at the center of the slice. The effects of hypoxia and propionate on the slice were modeled by appropriate changes to the volume fraction and tortuosity of the extracellular space and oxygen/chloride concentrations. Users need to install NEURON, and we recommend using MPI to parallelize simulations. Download Extended Data 1, ZIP file. [file enu-eN-NWR-0082-22-s02.zip › SDinSlice-main/submit_sbash.sh]

#!/bin/bash
sbatch batch_files/thick100.sbatch
sbatch batch_files/thick200.sbatch
sbatch batch_files/thick300.sbatch
sbatch batch_files/thick500.sbatch
sbatch batch_files/thick600.sbatch
sbatch batch_files/thick700.sbatch
sbatch batch_files/thick800.sbatch
sbatch batch_files/d45000.sbatch
sbatch batch_files/d67500.sbatch
sbatch batch_files/d112500.sbatch
sbatch batch_files/d120000.sbatch
sbatch batch_files/d45000_constBeta.sbatch
sbatch batch_files/d67500_constBeta.sbatch
sbatch batch_files/d112500_constBeta.sbatch
sbatch batch_files/d120000_constBeta.sbatch
sbatch batch_files/s2v02.sbatch
sbatch batch_files/s2v1.sbatch
sbatch batch_files/s2v2.sbatch
sbatch batch_files/s2v4.sbatch
sbatch batch_files/s2v5.sbatch
sbatch batch_files/s2v6.sbatch
sbatch batch_files/betaNrn_165.sbatch
sbatch batch_files/betaNrn_315.sbatch
sbatch batch_files/betaNrn_39.sbatch
sbatch batch_files/betaNrn_465.sbatch
sbatch batch_files/betaNrn_54.sbatch
